# Supplementary material for: FHOD1 is upregulated in glioma cells and attenuates ferroptosis of glioma cells by targeting HSPB1 signaling
Source: CNS Neurosci Ther. 2023 May 21;29(11):3351–63. doi: 10.1111/cns.14264 (PMC10580363; doi:10.1111/cns.14264)
Supplement: Supplementary file 3 — Table S1: [file CNS-29-3351-s001.xlsx]

## Sheet: DOWN  FDchange<0.5 p<0.01
Gene name	T_4/N_4 Ratio	T_5/N_5 Ratio	T_6/N_6 Ratio	T_7/N_7 Ratio	T/N Ratio	T/N P value
GABRB2	0.064	0.024	0.149	0.043	0.071	0.0057762
MFSD4A	0.094	0.116	0.171	0.073	0.113	5.9241e-05
NRN1	0.138	0.063	0.198	0.071	0.12	0.005037
SLC12A5	0.102	0.12	0.204	0.083	0.125	2.055e-05
SV2B	0.106	0.14	0.164	0.092	0.126	2.0496e-05
ATP6V1G2	0.172	0.096	0.188	0.059	0.131	0.0006031
NRGN	0.189	0.137	0.186	0.077	0.144	0.00166187
CPLX3	0.105	0.338	0.145	0.095	0.147	0.00035552
SYP	0.121	0.161	0.229	0.127	0.159	5.5164e-05
ANKS1B	0.12	0.15	0.238	0.13	0.159	2.4256e-05
RAB3B	0.099	0.177	0.25	0.128	0.161	0.00082156
LY6H	0.156	0.176	0.222	0.123	0.17	0.000138154
CELF4	0.109	0.186	0.283	0.135	0.178	0.0036767
CACNG2	0.16	0.094	0.26	0.206	0.178	0.0032585
PRRT2	0.225	0.185	0.186	0.135	0.183	1.82049e-05
SST	0.131	0.355	0.163	0.192	0.186	0.00048427
CACNG8	0.187	0.179	0.231	0.151	0.186	4.387e-05
BRSK1	0.219	0.179	0.207	0.152	0.189	0.00025799
TMEM275	0.181	0.198	0.236	0.16	0.191	0.0002227
SYT1	0.156	0.208	0.256	0.145	0.191	3.5602e-05
BASP1	0.237	0.193	0.247	0.099	0.193	0.00028143
CPLX2	0.209	0.201	0.257	0.123	0.197	6.116e-05
SSTR2	0.191	0.181	0.279	0.145	0.198	9.926e-05
GPM6A	0.231	0.163	0.214	0.177	0.199	3.8353e-05
PSD3	0.176	0.227	0.244	0.169	0.202	2.1746e-05
GNG3	0.229	0.221	0.246	0.144	0.209	2.929e-06
DNAH9	0.137	0.219	0.293	0.191	0.209	0.00022151
CAMK2A	0.243	0.221	0.263	0.111	0.21	0.00041522
SCG2	0.201	0.152	0.321	0.156	0.211	0.0042008
STXBP1	0.25	0.188	0.257	0.149	0.211	0.00113523
CAMK2B	0.264	0.141	0.288	0.14	0.211	0.0049828
FAM92B	0.247	0.138	0.265	0.192	0.215	0.00034166
GAD1	0.218	0.168	0.31	0.172	0.215	0.00106399
ACBD7	0.186	0.221	0.314	0.162	0.216	2.2498e-05
CD200	0.245	0.184	0.31	0.131	0.219	0.00066446
GAP43	0.189	0.244	0.225	0.238	0.222	1.8407e-06
RAB3A	0.193	0.264	0.267	0.178	0.223	1.63503e-05
SLC1A2	0.237	0.241	0.234	0.183	0.223	1.7661e-06
SLC8A2	0.221	0.283	0.226	0.183	0.225	2.4722e-05
NEGR1	0.242	0.254	0.257	0.154	0.227	0.000136359
SYN2	0.163	0.359	0.238	0.2	0.227	0.000118518
TSPAN7	0.196	0.21	0.395	0.159	0.229	0.0001158
MAPK10	0.346	0.116	0.331	0.155	0.23	0.0085039
DLG4	0.207	0.243	0.265	0.208	0.23	4.8695e-06
PACSIN1	0.233	0.238	0.239	0.212	0.23	7.1329e-07
NECAB2	0.192	0.364	0.19	0.248	0.231	0.00028115
MAP2	0.169	0.274	0.273	0.23	0.232	3.9838e-05
GRIN2B	0.148	0.496	0.216	0.196	0.234	0.00031655
SYNGR1	0.192	0.298	0.273	0.196	0.235	4.0558e-06
NCS1	0.239	0.178	0.312	0.197	0.235	0.000198254
SYN1	0.184	0.293	0.257	0.228	0.236	3.8563e-06
YJEFN3	0.151	0.379	0.229	0.282	0.237	0.00023615
SNCB	0.249	0.24	0.251	0.212	0.238	5.893e-08
DLGAP2	0.156	0.408	0.195	0.293	0.238	0.00057785
AKAP7	0.208	0.326	0.287	0.191	0.242	0.00108288
SH3GL2	0.214	0.253	0.304	0.197	0.242	4.432e-05
STX1B	0.257	0.229	0.288	0.198	0.243	0.00043589
PNCK	0.264	0.269	0.265	0.167	0.243	9.7508e-05
ACTN2	0.239	0.275	0.223	0.244	0.244	2.4946e-07
LGI1	0.37	0.163	0.32	0.171	0.245	0.000121015
OPCML	0.196	0.272	0.312	0.212	0.245	3.0344e-06
PCSK1N	0.221	0.376	0.29	0.14	0.245	0.00055858
AMPH	0.297	0.226	0.301	0.177	0.252	0.0027797
STX1A	0.28	0.28	0.267	0.186	0.252	3.2375e-06
PABPC1L2A	0.237	0.272	0.292	0.217	0.252	3.8709e-05
NPTN	0.225	0.244	0.301	0.238	0.252	4.1582e-06
CAMKV	0.209	0.297	0.276	0.249	0.253	1.89175e-05
IQSEC2	0.201	0.316	0.291	0.255	0.261	4.4514e-06
DMTN	0.296	0.344	0.255	0.173	0.262	0.000195367
SYNGAP1	0.193	0.459	0.23	0.249	0.264	7.842e-05
SNX32	0.216	0.231	0.236	0.389	0.265	0.00025929
SCAI	0.198	0.291	0.329	0.253	0.265	1.68709e-05
KIAA1211L	0.254	0.37	0.258	0.212	0.267	1.92293e-05
FXYD6	0.282	0.22	0.338	0.219	0.267	0.000104291
DGKI	0.296	0.233	0.33	0.215	0.268	1.86579e-05
RGS6	0.352	0.251	0.296	0.195	0.271	1.89584e-05
SYT12	0.273	0.302	0.295	0.214	0.271	1.85264e-05
NOA1	0.269	0.266	0.288	0.263	0.271	2.7811e-07
MAP6	0.28	0.332	0.284	0.203	0.272	0.000159727
SCN3B	0.251	0.229	0.328	0.272	0.272	3.5407e-05
SLC17A7	0.208	0.367	0.316	0.241	0.274	4.133e-05
GNG4	0.237	0.166	0.423	0.18	0.275	0.0090232
LMO7	0.174	0.31	0.339	0.298	0.276	9.6321e-05
KIAA0513	0.236	0.294	0.325	0.259	0.277	3.4556e-06
SNCG	0.304	0.281	0.283	0.231	0.277	9.8664e-05
CADM2	0.317	0.26	0.361	0.176	0.277	0.000117542
FAM241B	0.182	0.285	0.437	0.219	0.277	0.00036236
HPCAL4	0.245	0.325	0.366	0.194	0.278	0.00106468
SYNGR3	0.291	0.282	0.373	0.172	0.28	0.00074027
CLTB	0.28	0.268	0.343	0.233	0.28	3.9154e-05
SORBS2	0.244	0.405	0.242	0.288	0.281	0.0003205
GNAO1	0.285	0.25	0.364	0.211	0.281	0.00037658
SCN2A	0.283	0.271	0.345	0.235	0.282	1.73264e-05
ICAM5	0.185	0.469	0.24	0.335	0.282	0.000196034
GDA	0.269	0.291	0.331	0.234	0.283	0.000198426
SHANK1	0.186	0.477	0.274	0.295	0.283	0.00033902
CDH13	0.209	0.426	0.231	0.358	0.284	0.00030188
SYNPO	0.19	0.451	0.29	0.262	0.284	8.4574e-05
SLC25A27	0.287	0.314	0.299	0.242	0.285	0.00026235
GABRG2	0.242	0.282	0.374	0.236	0.285	9.8816e-05
STUM	0.257	0.347	0.287	0.281	0.285	0.00107846
PDE2A	0.224	0.351	0.327	0.269	0.286	0.0007398
ARHGAP44	0.361	0.299	0.286	0.196	0.286	0.00022174
CASKIN1	0.316	0.369	0.246	0.216	0.286	4.2348e-05
SH3GL3	0.311	0.348	0.269	0.219	0.286	5.9786e-05
NHSL2	0.165	0.421	0.316	0.418	0.287	0.008916
KCTD16	0.279	0.352	0.295	0.238	0.288	2.3624e-06
NECAP1	0.29	0.279	0.336	0.245	0.288	2.0075e-05
GABRA1	0.271	0.285	0.321	0.278	0.289	1.4286e-06
HOMER1	0.215	0.415	0.276	0.287	0.29	1.83803e-05
ELAVL4	0.275	0.189	0.493	0.217	0.292	0.0079358
OLFM1	0.301	0.281	0.334	0.25	0.292	2.0323e-05
GRM3	0.36	0.32	0.253	0.249	0.293	7.9114e-07
SNAP91	0.307	0.297	0.327	0.244	0.294	1.8244e-06
PPFIA2	0.274	0.259	0.373	0.254	0.294	0.00026367
HAPLN1	0.305	0.22	0.606	0.135	0.294	0.002236
DNM1	0.312	0.307	0.323	0.23	0.294	2.0582e-05
CRYM	0.343	0.241	0.385	0.197	0.294	0.0060241
ANO3	0.371	0.272	0.322	0.185	0.296	0.0030034
CPLX1	0.428	0.218	0.45	0.186	0.297	0.00030295
PRNP	0.381	0.279	0.322	0.195	0.297	0.00038142
RPH3A	0.311	0.372	0.314	0.217	0.298	2.4064e-05
ATP1A3	0.351	0.25	0.399	0.199	0.301	0.0051993
L1CAM	0.26	0.331	0.361	0.264	0.302	1.0058e-06
SNCA	0.245	0.381	0.314	0.293	0.302	3.7665e-06
GRM2	0.291	0.327	0.337	0.256	0.302	8.1654e-07
GABRA3	0.22	0.424	0.311	0.323	0.303	0.00047595
MAPT	0.302	0.365	0.385	0.191	0.304	0.00037869
SLC16A7	0.299	0.38	0.293	0.267	0.305	1.6488e-06
BAIAP2	0.271	0.363	0.317	0.285	0.305	2.0978e-05
UBE2J1	0.3	0.416	0.243	0.282	0.305	2.0945e-05
KCNQ2	0.322	0.366	0.359	0.216	0.306	0.00030367
GNG2	0.209	0.429	0.326	0.331	0.306	0.000180503
GPRIN1	0.182	0.587	0.336	0.227	0.306	0.00168398
ATP6V0A1	0.23	0.443	0.311	0.278	0.306	5.6855e-05
KIAA1107	0.349	0.405	0.24	0.251	0.306	5.7161e-05
AKAP5	0.236	0.508	0.248	0.304	0.307	8.3359e-05
GRIA2	0.234	0.359	0.325	0.324	0.307	1.65668e-05
CEND1	0.285	0.307	0.42	0.237	0.307	1.66047e-05
SLC25A22	0.296	0.212	0.46	0.23	0.307	0.00175779
LYNX1	0.593	0.18	0.41	0.165	0.308	0.0022186
NPTX1	0.227	0.355	0.35	0.337	0.308	0.00031627
NDUFS4	0.342	0.301	0.396	0.217	0.309	6.0655e-05
CADPS	0.275	0.328	0.367	0.265	0.309	0.000162075
RAB3C	0.259	0.391	0.34	0.281	0.312	0.00014225
SEPT5	0.294	0.336	0.358	0.26	0.312	1.52147e-05
PPP2R2C	0.339	0.326	0.355	0.224	0.312	0.0020449
OXR1	0.378	0.338	0.312	0.232	0.313	4.6316e-06
HCN1	0.319	0.392	0.317	0.253	0.314	0.00059921
NAPB	0.349	0.282	0.358	0.261	0.315	4.4995e-05
NPTXR	0.172	0.536	0.272	0.454	0.317	0.0040764
GDAP1	0.305	0.289	0.443	0.218	0.317	0.00083631
ADGRA1	0.257	0.377	0.368	0.285	0.318	1.5948e-05
GABRA5	0.185	0.712	0.226	0.393	0.319	0.0028779
ATP6V0D1	0.255	0.411	0.327	0.307	0.319	3.6948e-06
ATP2B1	0.282	0.427	0.317	0.276	0.32	2.7861e-06
SYT7	0.309	0.377	0.356	0.252	0.322	1.62912e-05
VSNL1	0.447	0.317	0.316	0.219	0.323	0.000176442
HPCA	0.326	0.241	0.478	0.222	0.323	0.0019558
SYNPR	0.216	0.501	0.333	0.327	0.324	0.00065593
DLGAP1	0.242	0.428	0.346	0.313	0.325	2.2176e-05
CKMT1A	0.356	0.286	0.422	0.236	0.325	0.0029586
SV2A	0.262	0.421	0.321	0.317	0.325	2.2156e-06
RTN3	0.31	0.387	0.328	0.285	0.326	2.0651e-07
DPP6	0.26	0.325	0.433	0.283	0.326	0.0026202
FAIM2	0.482	0.264	0.384	0.184	0.326	0.0096751
MT-ATP8	0.358	0.291	0.434	0.231	0.327	0.000157741
CALB1	0.357	0.341	0.309	0.301	0.327	0.00026408
PPP3R1	0.335	0.333	0.378	0.263	0.327	1.64594e-05
GAD2	0.344	0.322	0.382	0.263	0.328	0.000100386
WASF1	0.298	0.348	0.374	0.293	0.328	4.0786e-06
PHYHIP	0.34	0.359	0.361	0.26	0.329	1.79809e-05
CA11	0.579	0.191	0.351	0.222	0.33	0.002401
CD47	0.367	0.393	0.308	0.258	0.33	4.0458e-05
ACTR3B	0.339	0.345	0.369	0.265	0.33	6.1263e-05
RASAL2	0.214	0.226	0.374	0.522	0.33	0.0098175
DLGAP3	0.266	0.418	0.307	0.364	0.332	1.6371e-05
OXCT1	0.319	0.281	0.444	0.256	0.332	0.00132427
CADM1	0.217	0.39	0.398	0.356	0.332	0.00073787
TAGLN3	0.364	0.346	0.322	0.295	0.333	2.3874e-06
NDUFA8	0.345	0.271	0.437	0.286	0.334	4.3706e-05
CADM3	0.355	0.281	0.47	0.232	0.334	0.00043932
PRKAR2B	0.246	0.386	0.424	0.313	0.336	0.000160011
ZNF181	0.375	0.299	0.397	0.255	0.336	0.00048123
ATP5IF1	0.359	0.267	0.446	0.266	0.336	0.00081933
SLC6A1	0.306	0.368	0.379	0.3	0.337	6.7908e-07
KCNJ4	0.289	0.469	0.287	0.331	0.337	1.64047e-05
EPHA4	0.351	0.354	0.359	0.284	0.337	9.8701e-07
TUBA4A	0.476	0.276	0.377	0.219	0.337	0.0072841
CNTN1	0.359	0.355	0.402	0.232	0.337	0.000136287
C1orf21	0.34	0.313	0.446	0.24	0.337	0.00043984
ATP8A1	0.298	0.414	0.334	0.327	0.337	0.00010358
PALM	0.274	0.409	0.39	0.31	0.338	2.4195e-05
PHF24	0.322	0.348	0.388	0.29	0.338	5.8733e-05
GLS	0.337	0.316	0.398	0.297	0.34	7.6356e-05
NDUFAF2	0.364	0.31	0.387	0.283	0.34	0.00049698
PPFIA3	0.366	0.414	0.308	0.285	0.341	1.69318e-05
NCAM1	0.383	0.257	0.418	0.285	0.342	0.00091961
PPM1J	0.301	0.405	0.455	0.271	0.342	0.00060093
CACNB4	0.332	0.409	0.324	0.317	0.343	1.5733e-06
ATP2B2	0.362	0.429	0.393	0.213	0.343	0.00017688
ADCY1	0.461	0.374	0.355	0.195	0.343	0.00108077
PLCB4	0.307	0.47	0.288	0.318	0.343	0.00140052
DNAJC6	0.42	0.347	0.345	0.262	0.344	0.0020174
RGS7	0.322	0.368	0.375	0.31	0.344	5.2004e-07
SCAMP5	0.285	0.386	0.384	0.337	0.344	1.83269e-05
SEPT3	0.297	0.307	0.503	0.252	0.344	0.00099634
ENO2	0.41	0.325	0.406	0.237	0.345	0.0041831
PRKCE	0.418	0.391	0.338	0.244	0.345	0.000118609
GABBR2	0.329	0.466	0.328	0.276	0.346	3.896e-05
SLC2A13	0.26	0.437	0.328	0.406	0.346	0.000138009
GABBR1	0.247	0.432	0.387	0.339	0.346	4.2283e-05
PRKCG	0.309	0.555	0.336	0.272	0.347	0.00123556
DPP10	0.349	0.312	0.419	0.311	0.347	2.4729e-06
DNAJC5	0.319	0.451	0.327	0.319	0.347	2.0974e-05
SIRPA	0.335	0.374	0.381	0.304	0.348	1.9339e-06
DLG2	0.362	0.431	0.328	0.283	0.348	1.51863e-05
SHANK3	0.263	0.524	0.324	0.334	0.348	5.8848e-05
CNR1	0.288	0.407	0.409	0.316	0.349	6.0428e-05
PAK1	0.342	0.425	0.334	0.308	0.35	9.454e-07
TNR	0.334	0.316	0.471	0.274	0.35	0.00024092
CAMKK2	0.441	0.347	0.341	0.279	0.35	2.0796e-05
UNC5A	0.351	0.453	0.329	0.281	0.351	1.73454e-05
TUBB2A	0.44	0.266	0.423	0.28	0.352	0.0040556
NDUFS6	0.417	0.32	0.386	0.313	0.356	4.9898e-07
NCDN	0.34	0.327	0.457	0.308	0.356	1.79387e-05
MLF2	0.354	0.343	0.403	0.332	0.357	5.314e-07
PLCB1	0.48	0.247	0.486	0.258	0.357	0.00041985
NDUFB1	0.347	0.349	0.434	0.306	0.358	0.000101663
IGSF21	0.338	0.332	0.448	0.312	0.358	0.00160264
WDR17	0.355	0.314	0.454	0.315	0.359	5.5683e-05
UNC13A	0.376	0.35	0.389	0.313	0.359	0.000124741
C2CD2L	0.448	0.41	0.34	0.262	0.361	0.00040369
RGS17	0.266	0.358	0.427	0.419	0.362	9.5033e-05
BSN	0.368	0.457	0.313	0.332	0.362	2.1615e-06
ROGDI	0.35	0.488	0.368	0.259	0.363	0.00021842
LRRC73	0.425	0.669	0.412	0.123	0.364	0.0086793
SYNJ1	0.406	0.357	0.394	0.297	0.365	5.5104e-05
STAC2	0.508	0.243	0.595	0.29	0.365	0.0031592
TTC9B	0.417	0.371	0.31	0.376	0.365	3.6147e-05
OGDHL	0.354	0.376	0.419	0.318	0.366	2.0521e-07
TUSC2	0.424	0.343	0.402	0.283	0.368	0.00141684
GRIA3	0.35	0.46	0.397	0.284	0.368	9.5548e-05
NECTIN1	0.597	0.307	0.374	0.245	0.368	0.00058136
DLG3	0.36	0.476	0.377	0.274	0.368	0.000199842
IGSF8	0.451	0.381	0.405	0.244	0.368	0.00045604
SLC7A11	0.272	0.449	0.407	0.375	0.368	3.597e-05
EPB41L3	0.538	0.33	0.397	0.234	0.368	0.000442
AK5	0.392	0.36	0.362	0.356	0.368	4.7731e-06
SVIP	0.443	0.409	0.355	0.262	0.369	0.00087516
PCLO	0.303	0.472	0.358	0.369	0.369	1.85458e-05
GOT1	0.464	0.336	0.428	0.264	0.37	0.000141708
SLC4A10	0.298	0.504	0.377	0.345	0.37	0.000102774
SH3GLB2	0.405	0.373	0.356	0.343	0.37	1.64189e-05
CALM3	0.455	0.311	0.406	0.306	0.371	0.000119928
NSF	0.39	0.338	0.443	0.313	0.371	3.6506e-05
PDE1A	0.404	0.418	0.307	0.35	0.371	0.00025881
CAMKK1	0.405	0.41	0.345	0.317	0.371	5.5934e-05
COX7A2	0.355	0.336	0.428	0.371	0.372	3.3086e-06
ATP2B3	0.303	0.534	0.397	0.28	0.372	0.000123285
WDR47	0.411	0.345	0.422	0.308	0.373	0.000101708
WDR13	0.376	0.421	0.378	0.324	0.373	2.4028e-05
FAM171A2	0.263	0.507	0.427	0.343	0.374	7.6772e-05
AP3B2	0.368	0.412	0.404	0.312	0.374	5.7759e-05
GDAP1L1	0.422	0.366	0.413	0.29	0.374	0.0020042
FABP3	0.379	0.42	0.412	0.298	0.375	1.98441e-05
GNAZ	0.461	0.35	0.405	0.278	0.375	0.0039219
SPTBN2	0.342	0.409	0.403	0.358	0.376	6.0726e-05
NDUFV2	0.413	0.346	0.434	0.311	0.376	3.7446e-05
SYN3	0.363	0.387	0.38	0.377	0.377	1.73974e-05
CPNE5	0.394	0.404	0.347	0.362	0.377	4.1202e-06
SLC12A6	0.455	0.264	0.496	0.311	0.378	0.00053555
SLC25A12	0.404	0.304	0.536	0.292	0.379	0.000139011
CAMK4	0.392	0.494	0.388	0.279	0.379	0.000140815
SLC32A1	0.277	0.41	0.516	0.306	0.379	0.00087533
SPATA2	0.439	0.439	0.377	0.275	0.379	0.00095693
NGEF	0.457	0.509	0.293	0.269	0.38	0.006944
ADD2	0.313	0.454	0.432	0.338	0.381	4.0851e-05
EPB41L1	0.387	0.362	0.479	0.289	0.381	0.00025647
HK1	0.358	0.394	0.462	0.318	0.382	2.463e-05
NFASC	0.51	0.317	0.5	0.239	0.383	0.00063944
ABL2	0.444	0.424	0.38	0.29	0.383	0.00021761
EEF1A2	0.358	0.257	0.418	0.488	0.383	0.0078984
SGIP1	0.356	0.464	0.371	0.352	0.383	1.1714e-06
KCND3	0.347	0.348	0.455	0.374	0.383	0.000178791
PIN1	0.428	0.404	0.437	0.272	0.384	0.000161579
CACNA2D1	0.339	0.51	0.384	0.328	0.385	0.0002024
NEBL	0.341	0.386	0.513	0.302	0.386	0.0036609
LSAMP	0.402	0.346	0.442	0.344	0.386	0.00025983
AUH	0.415	0.386	0.478	0.269	0.387	0.0045602
AMIGO1	0.435	0.385	0.418	0.32	0.387	5.7989e-07
PPM1H	0.494	0.376	0.421	0.266	0.387	0.0002401
CSNK1E	0.456	0.381	0.472	0.249	0.388	0.00068364
SH3BGRL2	0.378	0.383	0.512	0.293	0.388	5.8101e-05
IGLON5	0.384	0.377	0.433	0.363	0.389	2.2303e-05
REEP2	0.421	0.404	0.465	0.273	0.389	0.00150238
GRIN1	0.299	0.633	0.359	0.337	0.39	0.00037649
RAP1GAP2	0.439	0.384	0.425	0.317	0.392	0.00145531
MAP2K1	0.425	0.348	0.426	0.363	0.393	0.000103531
ATP6V1C1	0.39	0.37	0.425	0.39	0.394	1.58603e-05
ARFGAP1	0.359	0.431	0.409	0.384	0.394	3.3789e-06
CRTAC1	0.46	0.394	0.399	0.33	0.394	3.9804e-05
EHD3	0.409	0.374	0.386	0.408	0.394	1.9588e-07
PPP3CA	0.402	0.471	0.441	0.276	0.395	0.000122324
ADAM22	0.621	0.301	0.439	0.277	0.395	0.00088371
CEP170B	0.429	0.477	0.369	0.314	0.395	7.6232e-05
CLTA	0.44	0.418	0.406	0.331	0.396	7.564e-07
CAMK1D	0.487	0.411	0.394	0.29	0.396	0.003497
REEP1	0.369	0.473	0.371	0.375	0.397	3.4219e-06
CIT	0.369	0.408	0.479	0.34	0.398	2.1351e-05
STMN2	0.557	0.393	0.368	0.273	0.398	0.0009799
LINGO1	0.433	0.371	0.377	0.424	0.398	0.000155041
RIMS2	0.319	0.58	0.288	0.414	0.398	0.0078796
HSPA12A	0.536	0.384	0.41	0.264	0.399	0.007821
SLC6A11	0.378	0.336	0.484	0.375	0.399	0.00130488
ZNF292	0.399	0.39	0.394	0.415	0.4	5.7846e-05
MBLAC2	0.45	0.388	0.466	0.286	0.4	0.00053954
NCOA7	0.446	0.487	0.356	0.324	0.401	0.00035829
NRCAM	0.352	0.326	0.516	0.408	0.401	0.0034993
COX7C	0.464	0.339	0.447	0.36	0.402	0.00027906
MARK1	0.464	0.486	0.353	0.318	0.402	6.186e-05
PCDH1	0.327	0.458	0.458	0.382	0.403	0.0003786
RTN1	0.507	0.41	0.406	0.282	0.403	0.0065826
SNAP25	0.458	0.438	0.39	0.327	0.404	0.00160369
ABLIM2	0.38	0.385	0.465	0.391	0.404	1.3295e-07
COX6C	0.443	0.345	0.52	0.32	0.405	0.00021918
CALB2	0.282	0.46	0.56	0.32	0.405	0.0066754
CRMP1	0.417	0.292	0.539	0.34	0.405	0.0031567
ME3	0.319	0.466	0.473	0.39	0.405	0.00069962
ATP6V1F	0.428	0.405	0.392	0.395	0.405	3.6108e-05
ATP6V1A	0.403	0.406	0.428	0.384	0.406	2.9903e-06
TPRG1L	0.362	0.47	0.444	0.356	0.406	4.4089e-05
GSG1	0.368	0.443	0.44	0.377	0.407	1.3364e-06
ISLR2	0.445	0.438	0.356	0.393	0.407	1.56482e-05
BSDC1	0.356	0.415	0.481	0.39	0.41	3.7089e-05
CPNE6	0.409	0.325	0.563	0.294	0.411	0.0083196
GNB1	0.482	0.392	0.429	0.335	0.412	0.00027921
ANK2	0.403	0.384	0.517	0.337	0.412	0.00027923
BMPR2	0.382	0.517	0.399	0.376	0.412	3.5698e-05
CBLN2	0.419	0.447	0.4	0.381	0.412	2.2168e-05
TMEM56	0.407	0.521	0.451	0.299	0.413	5.9011e-05
WNK2	0.457	0.451	0.423	0.32	0.413	0.00041658
ATP6AP1	0.278	0.707	0.381	0.349	0.414	0.00145565
STXBP5	0.358	0.564	0.382	0.379	0.414	5.5927e-05
TTC9	0.463	0.376	0.47	0.351	0.415	0.000137643
CORO2A	0.358	0.496	0.521	0.314	0.415	0.000121544
SLC24A2	0.766	0.415	0.405	0.226	0.415	0.0067413
ATP6V1D	0.429	0.489	0.373	0.387	0.415	0.000101815
PTPRZ1	0.407	0.345	0.521	0.363	0.416	0.00130066
YWHAG	0.459	0.345	0.47	0.384	0.416	0.000117796
CISD1	0.421	0.392	0.455	0.391	0.416	4.4381e-05
AJAP1	0.369	0.589	0.363	0.405	0.416	0.00030412
GRM1	0.328	0.556	0.424	0.416	0.417	0.00047947
NPDC1	0.348	0.59	0.383	0.42	0.417	0.0064817
CACNA2D3	0.364	0.489	0.507	0.324	0.418	0.00014168
MYRIP	0.334	0.545	0.401	0.424	0.418	4.1777e-05
NCAM2	0.363	0.517	0.367	0.473	0.419	0.0033837
CA4	0.333	0.713	0.35	0.426	0.419	0.0064574
ANK3	0.553	0.446	0.437	0.255	0.419	0.00099982
SEPT6	0.39	0.421	0.486	0.387	0.419	1.6637e-05
PCDH9	0.586	0.308	0.387	0.389	0.419	0.008676
ADAM11	0.407	0.515	0.426	0.348	0.42	1.89558e-05
NDUFS7	0.492	0.342	0.498	0.348	0.42	0.003297
PIP4K2B	0.409	0.416	0.43	0.427	0.42	1.4448e-06
TIAM2	0.484	0.702	0.322	0.271	0.42	0.0053433
DMWD	0.416	0.373	0.498	0.38	0.421	0.00116359
RIMS1	0.389	0.545	0.417	0.357	0.421	2.0164e-05
CALCOCO1	0.497	0.467	0.434	0.311	0.421	0.000162131
FAM136A	0.409	0.335	0.534	0.372	0.422	0.00358
ADRA2A	0.276	0.711	0.459	0.341	0.423	0.0030368
OMG	0.653	0.409	0.428	0.25	0.423	0.0026001
PLPPR4	0.317	0.637	0.394	0.411	0.423	0.00115762
DIRAS2	0.316	0.526	0.426	0.435	0.423	8.2972e-05
SNPH	0.322	0.691	0.425	0.316	0.424	0.00093665
SRGAP3	0.432	0.394	0.446	0.42	0.424	2.2057e-05
KALRN	0.327	0.481	0.554	0.362	0.424	0.00049691
DLGAP4	0.281	0.632	0.385	0.46	0.424	0.00049675
ATP6V1H	0.444	0.424	0.434	0.395	0.425	1.52946e-05
RAB27B	0.254	0.797	0.364	0.557	0.426	0.0080958
ADGRL1	0.354	0.522	0.414	0.439	0.428	2.2835e-05
GRM5	0.257	0.703	0.368	0.482	0.428	0.00154164
NDUFA9	0.418	0.446	0.463	0.388	0.428	7.5978e-07
ATL1	0.516	0.456	0.431	0.308	0.428	0.005405
DYNLL2	0.54	0.333	0.477	0.364	0.429	0.00047558
TTC7B	0.412	0.431	0.477	0.396	0.43	4.3848e-05
CRIP2	0.403	0.448	0.5	0.378	0.431	0.0006816
SHC3	0.463	0.463	0.466	0.346	0.431	2.8581e-06
MAPRE3	0.418	0.463	0.451	0.398	0.431	7.6858e-05
NDUFS5	0.415	0.407	0.555	0.356	0.432	0.000119612
CYCS	0.348	0.402	0.65	0.364	0.432	0.00027644
ASPHD1	0.433	0.464	0.357	0.496	0.432	0.00106464
TUBA8	0.536	0.475	0.404	0.315	0.433	0.0009431
NCAN	0.429	0.304	0.731	0.318	0.434	0.0022568
DNM3	0.559	0.399	0.443	0.336	0.434	0.0037551
RASAL1	0.523	0.372	0.483	0.344	0.435	0.0008951
UCHL1	0.473	0.453	0.421	0.391	0.436	6.4963e-05
STMN1	0.582	0.427	0.409	0.323	0.436	0.00084488
FBXL16	0.387	0.524	0.427	0.425	0.436	1.50892e-05
RAPGEF4	0.347	0.488	0.461	0.456	0.436	2.2833e-05
MDGA2	0.362	0.697	0.324	0.399	0.437	0.00092393
DMXL2	0.419	0.541	0.412	0.389	0.437	4.2818e-06
ATP6V0C	0.306	0.664	0.402	0.463	0.439	0.00039533
TMEM35A	0.437	0.412	0.569	0.352	0.439	7.6412e-05
SVOP	0.456	0.447	0.5	0.349	0.439	0.00022093
MYO5A	0.456	0.436	0.454	0.407	0.439	1.54589e-05
VDAC2	0.44	0.431	0.535	0.353	0.44	0.00014234
FXYD7	0.584	0.528	0.296	0.375	0.44	0.0079446
INPP5J	0.4	0.426	0.585	0.369	0.44	0.000196354
RTN4RL2	0.457	0.482	0.336	0.512	0.44	3.7678e-05
RYR2	0.415	0.521	0.418	0.417	0.441	6.8084e-07
MAL2	0.342	0.603	0.402	0.47	0.441	0.000117426
PDPK1	0.532	0.401	0.472	0.359	0.442	0.00021698
HPRT1	0.402	0.559	0.456	0.356	0.442	0.000123147
ATP6V1E1	0.462	0.464	0.434	0.408	0.442	2.0654e-05
OLFM3	0.423	0.543	0.439	0.363	0.442	0.00024153
ATP5PD	0.445	0.405	0.535	0.376	0.443	0.00041855
PRKCB	0.48	0.537	0.338	0.425	0.443	0.0028004
IDH3A	0.384	0.462	0.535	0.398	0.443	0.0021415
ZC2HC1A	0.436	0.555	0.419	0.391	0.443	0.00031664
WASF3	0.451	0.447	0.391	0.496	0.443	6.0187e-05
DYNC1I1	0.522	0.421	0.462	0.366	0.444	0.00028325
ERC2	0.413	0.572	0.399	0.415	0.444	3.5372e-05
SERPINI1	0.422	0.518	0.579	0.302	0.444	0.0002386
NIPSNAP3B	0.459	0.428	0.499	0.363	0.444	0.005079
CAP2	0.422	0.414	0.494	0.443	0.445	0.00027582
AP2B1	0.441	0.393	0.497	0.447	0.445	1.86828e-05
NUMBL	0.443	0.485	0.414	0.447	0.445	2.4127e-05
LMTK3	0.44	0.53	0.346	0.484	0.446	2.1018e-05
PLXNA1	0.404	0.521	0.439	0.431	0.446	2.0092e-05
NRXN3	0.368	0.569	0.406	0.477	0.446	6.3767e-05
PPFIA4	0.414	0.541	0.502	0.351	0.447	0.000175028
GOT2	0.492	0.389	0.586	0.328	0.448	0.006664
THY1	0.509	0.482	0.403	0.405	0.448	2.0553e-06
RHBDD2	0.395	0.366	0.44	0.597	0.448	0.00135827
CHCHD6	0.437	0.45	0.485	0.42	0.448	6.244e-05
CPE	0.336	0.361	0.585	0.542	0.449	0.00170167
PDXP	0.405	0.541	0.486	0.372	0.449	0.00021728
WDR7	0.447	0.527	0.409	0.42	0.449	1.1419e-06
ATP6V1B2	0.434	0.493	0.435	0.443	0.45	1.7716e-06
VDAC3	0.398	0.416	0.6	0.391	0.45	0.00052354
SLC8A1	0.336	0.485	0.566	0.427	0.451	0.00023997
ATP5PO	0.451	0.407	0.575	0.363	0.452	0.00087895
FAM171B	0.382	0.512	0.544	0.401	0.452	6.0029e-05
SLC7A14	0.361	0.575	0.385	0.559	0.452	0.0057398
ATP5MD	0.476	0.487	0.504	0.353	0.452	0.000182546
SCAMP1	0.383	0.505	0.482	0.463	0.454	7.5199e-05
OPA1	0.438	0.425	0.553	0.389	0.454	0.00091978
FAM126B	0.295	0.836	0.534	0.289	0.454	0.0082965
SLC24A4	0.527	0.448	0.483	0.38	0.454	3.8192e-05
ATCAY	0.408	0.624	0.418	0.406	0.455	0.000104283
ARL15	0.53	0.441	0.453	0.4	0.455	9.988e-05
TBC1D24	0.43	0.473	0.479	0.44	0.455	0.00026367
ATP5F1A	0.461	0.386	0.567	0.395	0.456	0.00084343
NECTIN3	0.477	0.601	0.377	0.407	0.456	0.000135147
DNAJB4	0.457	0.516	0.488	0.367	0.457	0.000123269
TBC1D2B	0.404	0.581	0.432	0.434	0.457	1.65168e-05
KRAS	0.49	0.432	0.509	0.394	0.458	0.000161986
MDH1	0.554	0.415	0.482	0.374	0.458	0.0039046
SULT4A1	0.616	0.288	0.516	0.466	0.458	0.00052154
HECW2	0.493	0.537	0.439	0.382	0.458	4.3129e-06
SLC2A3	0.275	0.7	0.395	0.545	0.459	0.0029388
NDUFA7	0.358	0.527	0.566	0.426	0.46	4.488e-05
SLC25A6	0.435	0.428	0.518	0.461	0.462	0.00027636
DIRAS1	0.516	0.448	0.535	0.367	0.463	3.6686e-05
CYFIP2	0.49	0.42	0.546	0.388	0.463	0.00027925
CNKSR2	0.427	0.551	0.419	0.473	0.464	2.8581e-06
NDUFB8	0.463	0.389	0.583	0.441	0.465	1.93933e-05
NDUFC2	0.398	0.527	0.498	0.446	0.465	1.58886e-05
ADCY5	0.563	0.496	0.445	0.365	0.465	7.8067e-05
NDUFA10	0.462	0.457	0.524	0.426	0.467	0.00041825
TANC2	0.418	0.542	0.435	0.491	0.467	1.82308e-05
PITPNM2	0.405	0.599	0.4	0.498	0.468	4.125e-05
SCG3	0.343	0.488	0.599	0.451	0.469	0.0063361
ATP1A1	0.605	0.4	0.476	0.408	0.47	0.0028769
PRR36	0.446	0.622	0.507	0.347	0.47	0.00077942
LMBRD2	0.431	0.433	0.452	0.567	0.471	0.004538
MADD	0.435	0.534	0.516	0.408	0.471	1.85126e-05
LANCL2	0.443	0.459	0.527	0.454	0.471	0.000117291
DNAJB2	0.492	0.525	0.498	0.38	0.472	0.000115285
YWHAH	0.403	0.447	0.523	0.528	0.472	1.84485e-05
CLEC2L	0.866	0.372	0.507	0.276	0.473	0.0059186
OPTN	0.602	0.477	0.432	0.376	0.473	0.0064448
DKK3	0.382	0.467	0.482	0.582	0.473	5.52e-05
ATP2B4	0.351	0.645	0.471	0.516	0.474	0.00143921
NDUFS1	0.443	0.46	0.532	0.461	0.474	7.584e-07
NAPG	0.52	0.4	0.562	0.417	0.474	0.0028557
SEZ6L2	0.399	0.648	0.458	0.425	0.475	7.6943e-05
NT5DC3	0.366	0.555	0.535	0.463	0.475	0.00041862
NDUFA4	0.609	0.344	0.541	0.444	0.476	0.00024022
PPP3CB	0.397	0.66	0.478	0.413	0.476	0.00029712
WASL	0.562	0.424	0.534	0.372	0.477	0.0017979
EPN1	0.425	0.56	0.462	0.474	0.477	2.5998e-06
SHISA7	0.324	0.746	0.413	0.54	0.478	0.00178357
BCAN	0.482	0.487	0.51	0.427	0.478	0.0020369
PURA	0.544	0.394	0.579	0.404	0.479	0.0045243
NDUFA11	0.439	0.491	0.542	0.443	0.479	1.89032e-05
DPYSL4	0.591	0.437	0.517	0.365	0.48	0.0009806
RAB11FIP5	0.425	0.616	0.516	0.408	0.481	0.000164345
NDUFV1	0.485	0.494	0.562	0.396	0.482	1.67878e-05
GAS7	0.525	0.523	0.463	0.424	0.483	2.3411e-05
AP2S1	0.493	0.45	0.507	0.48	0.483	1.5127e-06
PPP4R4	0.539	0.586	0.383	0.457	0.483	0.0044984
COX7A2L	0.482	0.536	0.514	0.416	0.484	1.5966e-06
IDH3B	0.44	0.494	0.555	0.441	0.484	0.00175918
KCNMA1	0.472	0.597	0.411	0.475	0.484	1.90268e-05
AP2M1	0.465	0.558	0.461	0.461	0.484	1.0504e-06
COA6	0.541	0.406	0.569	0.415	0.485	0.0068784
PCYT2	0.563	0.364	0.572	0.437	0.485	0.0080176
NDUFA2	0.439	0.552	0.551	0.421	0.486	1.76891e-05
VAMP1	0.638	0.485	0.497	0.378	0.486	0.00199612
NRXN1	0.581	0.509	0.508	0.361	0.486	0.00039561
SCN2B	0.508	0.509	0.519	0.421	0.487	1.65656e-05
UQCRFS1	0.476	0.444	0.648	0.392	0.487	0.00036382
SLC25A11	0.465	0.524	0.493	0.471	0.487	6.4659e-05
GPSM1	0.48	0.496	0.532	0.442	0.487	6.3873e-05
CHL1	0.425	0.488	0.399	0.649	0.488	0.0055608
C2CD4C	0.463	0.668	0.391	0.515	0.488	0.0021436
LYSMD1	0.352	0.657	0.551	0.434	0.488	0.00035707
NBEA	0.483	0.551	0.462	0.467	0.489	2.3407e-06
CKB	0.646	0.389	0.569	0.369	0.49	0.00122111
CDK14	0.446	0.499	0.633	0.435	0.491	0.005564
PPP2R2D	0.632	0.395	0.548	0.4	0.491	0.0054166
MAGI2	0.551	0.474	0.524	0.41	0.491	0.000124533
SUCLG1	0.543	0.384	0.634	0.381	0.492	0.005116
OGT	0.414	0.567	0.487	0.528	0.493	3.54e-05
NDUFB5	0.511	0.46	0.531	0.461	0.493	0.0009395
MT-CO2	0.406	0.534	0.561	0.483	0.493	6.4213e-05
PDHA1	0.48	0.509	0.574	0.407	0.493	9.6141e-05
AP3M2	0.442	0.531	0.508	0.498	0.493	5.9235e-05
KIF18A	0.488	0.495	0.561	0.425	0.493	0.00187735
TAX1BP1	0.614	0.531	0.41	0.422	0.495	0.0027847
PRMT8	0.45	0.508	0.433	0.597	0.495	0.000104751
ATP1B2	0.611	0.362	0.547	0.431	0.496	0.0058843
CARMIL2	0.474	0.53	0.522	0.473	0.496	0.00087703
TSC22D1	0.571	0.561	0.441	0.433	0.497	3.7429e-05
COX7B	0.519	0.418	0.566	0.494	0.498	0.00114427
PACS1	0.498	0.523	0.518	0.456	0.498	0.000160359
DLAT	0.455	0.429	0.671	0.433	0.499	0.00155697
IDH3G	0.479	0.511	0.527	0.478	0.499	0.00139716
MECP2	0.634	0.475	0.564	0.347	0.499	0.00089572
STMN3	0.398	0.719	0.566	0.39	0.499	0.00134365
MACROD2	0.482	0.501	0.533	0.48	0.5	2.0592e-05

## Sheet: UP  FDchange>2 p<0.01
Gene name	T_4/N_4 Ratio	T_5/N_5 Ratio	T_6/N_6 Ratio	T_7/N_7 Ratio	T/N Ratio	T/N P value
FCGRT	10.519	12.557	6.025	17.827	11.629	9.5951e-05
FHOD1	13.423	11.031	10.006	12.323	11.345	0.00142228
RAC2	6.59	10.013	4.405	18.692	10.353	0.0037978
MYO1G	5.858	12.878	5.197	15.878	10.214	0.00069516
HLA-DRA	8.294	10.808	5.577	16.523	9.967	0.000121109
FCER1G	13.347	7.51	6.305	15.339	9.707	0.000164667
MRC2	5.454	12.579	4.496	16.995	9.651	0.00052062
SERPINH1	7.704	11.786	7.379	9.803	9.431	7.7861e-05
RASEF	3.704	10.799	7.374	12.697	9.308	0.0034959
SEC14L4	7.751	10.638	8.004	7.576	8.602	3.2977e-06
S100A8	5.031	12.651	3.009	10.316	8.576	0.0069207
SASH1	7.557	9.496	7.633	7.623	8.081	3.2673e-08
ITGB3	1.864	25.741	6.59	6.106	8.08	0.0058761
YARS2	2.68	13.09	11.327	8.096	8.053	0.0016242
FN1	5.43	10.306	6.194	7.23	7.889	0.00141988
CYBB	5.483	9.672	4.372	10.85	7.703	0.0040756
TRIM22	8.767	4.935	5.413	14.79	7.625	0.000138156
SCIN	9.23	6.281	3.429	9.447	7.059	0.00150393
LCP1	6.154	7.765	3.674	9.372	6.954	0.00127632
RHD	2.141	11.829	6.603	8.338	6.916	0.0031244
ANXA1	5.92	6.545	6.747	8.404	6.845	8.5179e-07
HBG2	2.399	8.91	7.704	7.252	6.76	0.0051033
CASP1	6.253	6.038	4.696	10.292	6.707	7.7788e-05
CLIC1	5.167	6.618	5.518	9.452	6.686	3.5041e-05
CD163	7.109	6.351	3.049	10.463	6.59	0.00042062
GP9	2.167	13.224	4.666	9.366	6.585	0.00174178
IL18	6.164	5.965	4.327	10.482	6.572	8.1439e-05
RP9	2.139	9.514	9.312	7.654	6.486	0.0036647
FGG	2.84	7.24	5.063	9.872	6.45	0.0043355
VIM	4.787	6.886	4.387	10.643	6.363	5.9364e-05
APCS	9.616	5.861	4.618	4.785	6.265	0.00160084
BAZ1B	2.176	9.531	7.147	6.594	6.176	0.0047788
FGA	2.211	7.513	5.688	8.142	6.151	0.0065363
S100A9	5.235	8.291	2.742	6.475	6.121	0.0053045
ARPC1B	4.406	6.452	3.429	9.84	6.105	0.00105624
MSR1	5.395	7.775	3.275	7.414	5.966	0.0032761
FGB	2.435	7.801	3.817	8.448	5.962	0.006978
ANXA2	4.386	6.805	4.131	9.367	5.962	3.622e-05
METTL7B	5.497	3.73	4.108	12.17	5.935	0.00024319
FLNC	5.927	5.454	6.086	5.339	5.696	3.9849e-07
GBP2	5.738	5.891	5.088	5.878	5.692	3.9228e-05
CTSZ	6.657	4.083	4.306	8.952	5.663	0.00032261
NAMPT	4.71	7.276	3.581	6.735	5.631	0.0030798
MNDA	3.328	6.592	2.541	9.312	5.606	0.0051021
RTN2	2.115	9.828	3.967	4.895	5.522	0.0099049
FBP2	3.982	6.677	2.951	7.288	5.445	0.0020609
LAMB1	3.012	6.594	6.332	5.414	5.438	0.0055628
LGALS9	4.942	4.204	4.031	8.847	5.41	0.0006987
GUSB	4.356	6.113	3.858	6.797	5.394	0.00021859
MCM2	5.162	4.033	4.499	8.798	5.377	5.5323e-05
PYCARD	4.927	6.053	3.538	6.726	5.355	0.000124419
COLGALT1	3.314	7.929	3.624	6.516	5.334	0.0048169
HLA-DMB	4.239	6.022	3.17	8.175	5.315	0.00038059
HBB	2.023	8.679	4.634	5.85	5.269	0.004099
CAPG	3.786	6.233	3.471	8.036	5.265	9.5954e-05
PTPN6	3.452	6.749	2.816	7.823	5.224	0.00124407
SERPINB1	3.97	5.78	2.455	8.185	5.183	0.0029435
DNAJC1	5.311	5.884	3.901	5.366	5.125	3.9032e-05
S100A11	4.052	6.899	2.68	7.011	5.111	0.00046437
PSMB10	4.476	5.204	2.81	8.228	5.109	0.00052111
SEC61A1	3.516	6.182	3.674	6.786	5.079	0.0039816
CA1	2.06	7.562	5.851	5.044	5.016	0.0018172
ITIH1	5.744	3.783	8.439	5.555	5.008	0.0030379
TRIM5	6.23	4.007	3.34	6.667	5.002	0.00193919
HBD	2.087	7.81	5.316	5.484	5.001	0.0029814
FKBP9	3.088	5.373	3.866	7.458	4.971	0.0060394
CA3	1.896	3.615	10.352	5.327	4.959	0.0032647
TNC	2.838	8.447	3.923	3.648	4.943	0.0038621
LILRB4	6.299	3.942	3.912	5.675	4.913	0.00036068
NES	3.022	2.946	4.712	9.241	4.87	0.0040969
SYK	5.806	4.419	3.698	5.812	4.868	0.00058051
MMP2	4.179	9.727	1.82	5.233	4.796	0.0031376
SLC39A10	1.668	8.746	4.184	4.694	4.795	0.0061416
PLSCR1	3.839	5.609	2.945	6.498	4.785	0.00052311
SUMF1	2.003	14.745	6.81	3.217	4.755	0.0034402
PXDN	3.177	6.066	5.261	3.822	4.718	0.00078325
HBA1	2.096	7.659	4.561	4.97	4.712	0.0027805
CPVL	3.007	6.038	3.024	6.815	4.698	0.00076047
FCGR2A	3.769	5.185	2.562	7.019	4.693	0.00123653
MARCH1	8.558	1.673	6.283	4.18	4.693	0.0043643
CFHR1	3.837	3.533	5.919	7.435	4.616	0.0056406
S100A10	4.041	4.758	3.425	6.457	4.593	2.2565e-05
SLC4A1	2.081	8.035	3.576	4.528	4.588	0.0037436
SPTA1	1.953	7.946	4.038	4.611	4.579	0.0029554
SAMHD1	4.599	4.559	3.089	6.192	4.572	0.0002762
CTSC	4.169	5.043	2.856	5.988	4.557	0.00032126
PDIA5	3.848	5.551	4.158	4.38	4.557	8.4919e-05
CAT	2.158	7.29	4.015	4.194	4.512	0.0039771
CARD16	3.257	4.748	3.665	6.202	4.508	0.003342
SERPINF2	4.463	3.75	5.511	5.629	4.489	0.0050166
PLEK	2.822	5.108	4.291	5.237	4.469	0.00089922
LSP1	3.762	5.321	2.919	5.776	4.458	0.000160681
LAMA4	2.82	5.567	4.983	4.161	4.431	0.0042756
ARHGDIB	3.952	4.755	2.793	5.968	4.418	0.00061601
HLA-DPA1	3.298	5.501	3.506	5.457	4.408	2.4802e-05
CD74	3.613	3.811	4.188	6.215	4.404	0.000122295
TUBB6	2.333	6.574	2.783	6.927	4.401	0.00110034
PLCB2	3.373	5.126	2.185	7.097	4.382	0.0027024
ARHGAP18	3.187	5.627	3.315	5.377	4.368	0.0023369
TAGLN2	3.676	4.52	4.465	4.725	4.341	3.0206e-06
SLC2A5	3.571	4.513	2.82	6.254	4.308	0.00125515
OSTC	3.659	4.41	2.821	6.718	4.293	0.00048043
RDH10	2.741	6.639	2.855	5.004	4.288	0.0077402
TTLL4	1.741	8.219	2.987	4.464	4.286	0.0065562
CD44	5.126	2.541	6.048	4.371	4.276	7.5806e-05
ESPN	2.759	4.756	3.659	6.66	4.249	4.2589e-05
IFI30	3.853	5.097	2.444	5.282	4.219	0.0071018
PTPRC	3.676	5.024	2.27	5.553	4.215	0.00175844
STK10	2.972	5.231	3.571	4.651	4.211	0.0009231
SPARC	3.808	3.843	3.708	5.446	4.197	1.92998e-05
H6PD	3.334	5.063	2.815	5.179	4.184	0.00085779
PSMB9	4.388	4.281	2.929	5.18	4.181	3.8454e-05
LAIR1	4.168	6.126	1.57	8.256	4.181	0.0022976
AIF1	6.438	3.448	2.401	5.176	4.16	0.0016634
ANO6	4.805	2.989	3.53	5.375	4.156	0.00044377
IFIT2	6.35	4.254	2.448	3.9	4.143	0.00032037
IQGAP2	2.645	5.423	3.45	5.048	4.137	0.0037045
IQGAP1	3.173	4.091	3.353	5.778	4.131	0.00028059
TPST1	3.451	2.611	5.301	5.452	4.1	9.8391e-05
FCGR3A	4.207	4.001	2.826	5.55	4.089	0.00125551
NCKAP1L	3.887	3.88	2.741	5.721	4.085	0.00129703
CHI3L1	8.331	1.86	3.261	7.146	4.084	0.0083551
FAM114A1	3.434	4.698	2.713	5.415	4.083	0.00024164
INPP5D	3.759	4.067	2.284	6.201	4.062	0.00169784
TUBB2B	3.745	2.396	3.996	6.924	4.055	0.00033672
FKBP10	2.294	6.772	3.251	4.283	4.052	0.00132025
HIST1H1B	3.743	3.845	3.128	5.634	4.029	4.4851e-05
BTK	3.449	4.767	2.731	4.969	4.017	0.00424
PYGL	3.357	5.222	2.453	4.97	4.003	0.005157
LXN	1.557	6.713	3.42	4.699	3.983	0.0043366
RCC2	3.856	3.774	2.62	5.666	3.976	0.00033915
PLG	2.946	3.617	4.453	5.46	3.962	0.0062802
USH1C	2.488	4.857	3.939	4.687	3.949	0.000183213
VTN	2.768	3.615	4.389	5.481	3.948	0.0047584
F2	4.084	2.682	4.849	6.228	3.934	0.0024031
GYPA	2.224	4.483	5.673	4.549	3.908	0.00043843
TMBIM1	4.352	3.111	3.589	4.693	3.899	1.67924e-05
POFUT1	2.938	3.587	3.025	6.248	3.895	0.00022221
IGHV5-51	6.776	2.226	4.772	3.572	3.892	0.0025428
FERMT3	2.44	5.404	2.914	4.497	3.882	0.0099365
ERAP1	3.085	3.671	2.561	6.01	3.874	0.00121844
---	6.986	2.053	5.706	3.537	3.873	0.00112033
GP1BA	1.598	4.482	5.141	4.234	3.87	0.0090219
MGST1	3.933	3.364	3.69	4.493	3.843	1.6508e-07
FLNA	3.204	5.532	2.116	6.303	3.812	0.00133581
PKLR	2.249	5.383	3.795	3.67	3.804	0.0011436
FTL	3.248	5.631	2.458	3.265	3.796	0.0040848
MYOF	3.361	4.3	3.254	4.325	3.791	1.51341e-05
GPX3	3.926	3.082	5.012	4.356	3.789	0.0025154
CEP290	6.515	1.438	5.077	3.04	3.772	0.0064786
CD2AP	2.93	3.651	3.153	5.258	3.748	0.00053815
SPTB	1.652	6.47	3.304	3.741	3.739	0.0046811
NID1	2.473	4.606	4.296	3.335	3.738	0.00075975
CSRP2	3.585	2.298	3.864	5.609	3.737	0.00126115
DPYD	3.02	5.224	2.165	4.476	3.728	0.0088172
GBP1	3.765	4.371	2.883	3.866	3.727	4.1226e-05
STEAP3	3.311	3.05	3.215	5.398	3.717	6.1115e-05
LIMA1	5.845	3.343	2.323	4.283	3.709	0.000101334
RENBP	5.253	3.539	3.156	3.28	3.706	3.5404e-05
ENG	2.844	4.378	3.227	4.331	3.704	8.0361e-05
RPIA	1.901	6.104	2.934	3.823	3.704	0.0034774
LAP3	3.744	3.438	3.381	4.299	3.697	1.7022e-06
COL18A1	2.866	5.566	2.943	3.597	3.679	0.00076113
IL16	3.057	4.307	2.53	4.459	3.672	0.00106032
IDH1	3.769	3.277	2.585	5.471	3.671	6.4184e-05
NPL	3.421	5.059	2.636	3.523	3.671	0.00085801
IFI16	3.876	3.76	2.413	4.714	3.669	9.7024e-05
UGDH	2.931	4.779	2.426	4.625	3.667	0.0044976
SIPA1	3.677	3.063	2.793	5.432	3.667	0.000101993
SELENON	3.189	2.893	3.233	6.083	3.666	0.00025519
P4HA1	2.863	4.341	2.663	4.558	3.655	0.00121551
PTBP1	3.437	2.878	4.015	4.311	3.636	1.65314e-05
BPGM	1.861	5.911	3.213	3.613	3.631	0.0025625
CTSS	4.384	3.17	2.968	4.043	3.625	0.00027791
MYH9	2.662	4.576	2.748	4.51	3.622	0.00025862
RRM1	2.86	2.724	3.424	5.559	3.615	0.00030392
ANK1	1.759	5.866	3.477	3.533	3.613	0.0030968
SYNM	2.747	3.311	4.435	3.926	3.608	3.6846e-05
LYSMD4	5.8	1.666	4.869	3.029	3.604	0.00181892
VKORC1	3.487	3.827	2.426	4.584	3.597	0.00146403
LAMC1	2.173	4.682	3.853	3.436	3.585	0.00136369
LMNB1	3.04	3.725	2.934	4.778	3.583	3.9619e-05
C4BPA	3.357	2.985	3.44	4.886	3.579	0.0089815
P4HB	2.454	4.599	2.519	4.772	3.569	0.0060433
PDLIM1	2.904	5.154	3.022	3.458	3.568	0.00102204
HLA-E	3.823	3.32	2.959	4.303	3.568	3.3284e-06
LPCAT3	2.914	3.739	3.212	4.347	3.566	0.00134398
SEC11A	2.111	4.423	2.515	5.416	3.529	0.000983
GIMAP4	4.045	3.458	1.88	4.558	3.526	0.0042846
IGHV4-28	5.734	2.123	5.84	3.736	3.512	0.0051789
GFAP	5.352	1.497	4.657	3.003	3.489	0.0059404
ITGA5	2.595	5.727	1.855	4.343	3.485	0.0025021
ANXA5	3.811	3.211	3.297	3.726	3.485	6.6041e-07
FOLR2	4.044	4.266	1.504	4.936	3.483	0.00105513
MYD88	2.491	3.897	2.727	5.267	3.483	0.000100662
SCPEP1	3.321	3.922	2.435	4.204	3.483	0.0029619
MANBA	4.902	2.471	3.029	4.626	3.478	0.0027384
PDIA4	3.129	3.407	2.897	4.457	3.476	2.3861e-05
ITIH2	3.52	3.034	4.05	4.075	3.471	0.0073633
USP17L1	5.351	1.795	4.037	3.306	3.471	0.00112496
SNX8	4.222	2.996	3.308	3.413	3.471	1.52508e-05
CPB2	2.553	3.487	3.076	4.586	3.446	0.0060835
C1R	2.347	3.458	3.522	4.504	3.443	0.0026013
TAP2	3.367	3.598	2.456	4.496	3.443	1.93009e-05
TES	2.311	4.79	2.545	4.235	3.442	0.0056601
ANG	5.092	2.493	4.33	2.612	3.43	0.000299
CYBA	2.556	4.702	2.257	4.203	3.424	0.0070245
HIST2H3A	3.993	2.883	2.291	4.841	3.423	0.00028029
TMX1	3.344	3.294	2.781	4.193	3.402	1.83336e-05
HSD17B11	2.706	4.175	1.91	4.706	3.4	0.0030975
C1S	2.473	3.504	3.408	4.113	3.393	0.0028205
SEC23B	3.71	2.739	3.194	4.045	3.392	8.2063e-05
GMFG	2.429	4.679	2.069	4.532	3.391	0.0092443
PNP	2.201	4.573	2.94	3.713	3.389	0.00072412
PLCG2	3.37	4.058	1.885	4.291	3.385	0.00089896
CTSB	2.994	3.238	2.381	4.842	3.384	0.00060483
FAM129B	2.466	3.519	2.897	4.803	3.382	0.00070047
GATM	2.824	2.062	4.644	4.015	3.377	0.0076576
CYBC1	3.819	2.979	2.608	4.237	3.372	2.4481e-05
TLN1	2.501	4.324	2.593	4.069	3.371	0.00031994
IL1RAP	2.674	2.785	2.383	5.541	3.354	0.0048206
SKAP2	2.311	2.541	3.243	8.05	3.35	0.006277
FBXO7	1.99	4.593	3.01	3.618	3.335	0.0028173
MGST2	3.657	3.683	2.193	3.646	3.305	0.00033933
HNMT	4.045	1.684	4.241	3.373	3.298	0.0023829
PAPSS2	2.605	3.858	2.591	4.016	3.297	0.00067765
SOD2	2.584	3.699	4.11	2.674	3.296	0.0041968
STT3A	2.159	4.498	2.319	4.476	3.296	0.0071833
CROT	2.804	2.226	3.577	4.702	3.296	0.00053685
APBB1IP	3.762	2.914	2.307	4.303	3.293	0.00033634
GIMAP1	3.015	3.632	2.27	4.256	3.285	0.000179278
ITIH4	3.7	2.715	3.434	3.949	3.282	0.0084434
PFN1	2.758	3.616	2.422	4.173	3.268	0.00035593
NAGA	3.561	2.515	2.811	4.715	3.266	0.00026495
GAA	3.398	3.075	1.995	4.491	3.259	0.0081207
CAPS	3.656	2.988	2.728	3.56	3.259	0.0029606
APOM	4.337	2.266	4.483	3.635	3.257	0.0065642
SLC2A1	1.621	5.28	3.56	2.819	3.251	0.0030985
ITGB1	2.719	3.538	3.099	3.591	3.243	1.68076e-05
RIOK2	4.532	2.408	5.034	2.467	3.242	0.0084388
CKAP4	2.295	4.943	2.167	3.828	3.232	0.00071975
HNRNPF	3.247	3.067	2.766	3.819	3.211	1.74446e-05
HBZ	2.156	3.2	3.44	4.36	3.204	0.0031985
ANXA4	2.597	3.683	2.453	4.078	3.203	0.0032972
PROS1	2.808	2.803	3.159	4.233	3.195	0.0040763
CRTAP	2.222	4.207	2.778	3.371	3.192	0.008101
COPZ2	2.73	3.614	2.115	4.787	3.185	0.000162945
AHSG	5.456	1.973	5.086	3.245	3.174	0.0076621
PSME2	2.922	3.708	2.186	3.837	3.164	0.003824
SERPINC1	4.266	2.246	3.874	3.753	3.162	0.0059243
HM13	2.36	3.529	2.324	4.551	3.161	0.0052604
RHPN2	2.556	3.312	3.094	3.653	3.153	3.5073e-05
ROCK1	3.807	2.661	3.479	3.047	3.151	0.00022467
SERPINB8	3.166	3.344	1.892	3.913	3.146	0.0055816
MYO9B	2.797	4.187	2.299	3.161	3.146	0.0060407
PODXL	2.756	2.327	2.74	4.738	3.129	0.0053602
IGKV2-29	5.095	1.817	4.184	3.648	3.124	0.0079027
SASH3	4.274	2.675	2.536	3.244	3.124	0.00039822
ITPKC	3.547	2.383	2.771	3.632	3.115	0.00049627
PDIA6	2.37	3.369	2.313	4.482	3.111	0.0051005
SERPINA5	2.257	3.179	2.987	3.934	3.108	0.0035193
PML	2.347	3.668	2.64	3.723	3.108	0.003521
PALLD	3.079	3.022	2.624	3.94	3.099	4.2503e-05
NAIP	2.741	3.469	2.412	3.672	3.08	0.00191949
TAPBP	3.08	3.184	2.267	3.83	3.07	2.2366e-05
PDS5A	2.542	3.148	2.868	3.675	3.066	2.1365e-05
TIMP1	2.516	3.49	1.789	4.163	3.059	0.0080378
COTL1	2.396	2.432	2.485	4.996	3.044	0.00092314
SLC39A7	2.691	3.358	2.313	3.873	3.042	7.7959e-05
BLVRB	1.462	4.582	3.002	3.221	3.036	0.0043191
EFEMP1	2.78	3.337	3.008	2.967	3.035	0.000119958
VILL	2.77	3.186	1.79	4.066	3.01	0.0079404
PGM2	2.46	2.882	2.712	3.978	2.995	4.4089e-05
SLC33A1	3.088	2.597	2.653	3.635	2.988	1.91349e-05
PRDX4	2.121	3.728	2.215	3.925	2.988	0.0072157
PTBP3	2.21	4.042	1.812	4.113	2.984	0.00122333
IKBIP	2.113	4.277	2.275	3.203	2.982	0.0015789
ITGAX	2.205	4.317	1.922	3.157	2.975	0.0057781
TRIM47	3.558	1.834	3.195	3.97	2.975	0.000163869
LYN	2.359	3.334	2.206	3.777	2.973	0.0019809
ARHGAP4	2.349	4.35	2.07	3.314	2.97	0.00079941
EHD4	2.745	3.335	2.136	3.668	2.965	0.000158152
LMAN1	2.237	3.489	2.244	3.607	2.962	0.0024008
PPIB	2.277	2.867	2.854	3.769	2.961	0.0039648
MSN	3.41	2.142	4.02	2.367	2.96	0.00033517
TBL2	2.903	3.608	1.565	5.005	2.96	0.00198478
RECQL	2.45	3.4	2.478	3.339	2.953	0.00039906
POFUT2	2.919	3.062	2.196	3.567	2.952	0.00021882
TXNDC5	2.642	3.75	2.164	3.107	2.951	0.00126017
COL4A1	2.064	3.613	3.328	2.618	2.95	0.00110248
SSR4	2.598	3.131	2.223	3.829	2.945	0.00029965
PLTP	4.441	2.032	2.67	3.621	2.942	0.0054423
RP2	2.682	2.92	2.607	3.531	2.94	1.94608e-05
ATL3	2.691	2.915	2.634	3.489	2.939	3.7348e-05
MCM6	2.639	2.171	2.97	4.169	2.938	0.000118418
CALR	2.471	3.062	2.547	3.666	2.934	0.00131942
PXN	2.355	2.055	2.735	4.711	2.916	0.00135815
FABP12	4.354	1.682	3.396	2.296	2.914	0.0037593
ABCA1	2.189	4.693	1.922	3.593	2.914	0.00045525
SLC12A9	2.733	2.455	2.329	4.444	2.911	0.000183519
IGHM	3.977	1.828	4.611	3	2.91	0.0037435
SEC61B	2.357	3.441	2.884	2.937	2.908	0.00115521
C12orf4	4.265	1.912	3.245	3.305	2.897	0.006479
ATM	2.456	3.205	1.966	3.941	2.885	0.006421
ANP32B	3.44	2.246	2.998	3.211	2.876	0.00023572
TMED2	2.103	4.827	1.49	3.621	2.873	0.0033765
DCK	3.03	2.432	2.779	3.362	2.871	1.3151e-06
RAB13	2.487	2.878	2.72	3.441	2.867	4.3553e-06
PTGS1	2.184	3.674	2.153	3.361	2.865	0.0081834
ARHGEF1	2.433	3.407	1.976	3.577	2.865	0.0078804
TMOD3	2.181	3.225	2.7	3.346	2.858	9.7079e-05
HCLS1	3.734	2.335	1.939	3.926	2.855	0.00063576
FABP5	2.414	2.119	3.682	3.329	2.855	8.1661e-05
MVP	4.181	2.707	2.801	2.175	2.851	0.0020004
C9	3.065	2.389	2.758	3.372	2.85	0.0067231
VAMP8	2.674	2.787	1.911	4.029	2.835	0.0055186
RUFY1	2.464	2.706	2.404	3.74	2.833	0.00032368
BST1	2.348	3.54	1.674	3.515	2.832	0.0062231
LGALS3	2.242	2.852	2.233	3.986	2.825	0.00110429
MCM5	2.732	2.322	2.591	3.701	2.817	7.917e-05
FCGR1A	2.47	3.189	2.147	3.408	2.815	0.0036993
LIMS1	2.042	3.801	2.345	3.041	2.812	0.0073574
FKBP5	2.914	1.976	2.936	3.442	2.809	0.00014196
ADPRH	3.342	2.369	2.292	3.313	2.806	0.00044181
PLAU	1.982	3.185	2.251	3.708	2.798	0.0021577
PCNA	2.57	2.437	2.722	3.52	2.796	1.78084e-05
NECAP2	2.808	2.752	2.645	2.966	2.796	2.1028e-06
HS1BP3	3.539	2.374	2.502	2.85	2.794	3.0005e-06
HMOX1	2.401	3.942	1.949	2.92	2.791	0.00084158
CYP27A1	2.861	3.422	2.294	2.51	2.781	0.000136085
SQOR	2.002	3.32	2.054	3.741	2.777	0.0014449
S100A6	2.437	3.27	2.081	3.407	2.776	7.8579e-05
DTYMK	2.404	2.55	2.424	3.659	2.771	0.00042174
SLC35B2	2.42	2.846	1.83	4.04	2.769	0.0088639
CASP3	2.756	1.952	3.061	3.714	2.764	0.000122004
AK2	2.629	2.626	2.588	3.208	2.759	3.643e-06
GMPR	1.765	2.788	4.15	2.701	2.758	0.0028649
ENTPD1	2.53	3.155	1.966	3.568	2.752	0.000104347
LMAN2	2.03	3.474	2.262	3.158	2.749	0.0076356
STAG2	2.685	2.664	2.85	2.798	2.747	6.3293e-05
FAM129A	1.912	4.253	1.662	3.442	2.737	0.0022831
MYO1F	2.217	3.256	1.954	3.523	2.727	0.0055971
DENND3	3.055	2.809	1.713	3.456	2.726	0.00098408
STAT3	2.203	2.488	2.916	3.257	2.726	0.0027003
AGA	3.793	2.735	2.11	2.376	2.724	0.000182254
TRIM21	2.46	2.989	2.167	3.246	2.722	0.0024802
HMBS	2.117	3.331	2.894	2.554	2.719	8.4395e-05
DDOST	1.907	3.769	1.935	3.503	2.719	0.00078355
HEXA	2.456	2.636	2.063	3.755	2.711	0.00023765
PGGT1B	2.747	2.003	3.091	3.217	2.71	6.2484e-05
SCP2	2.573	2.728	3.122	2.403	2.709	1.50179e-05
PARP4	3.588	2.741	2.347	2.368	2.707	0.00112409
FNTA	3.277	2.108	2.563	3.103	2.704	7.6282e-05
SLIT3	4.214	1.901	2.788	2.68	2.698	0.0074361
ASAH1	2.673	2.805	2.473	2.825	2.698	1.0229e-06
CLIC4	4.106	1.806	3.112	2.45	2.695	0.000277
NDC1	1.771	3.759	2.598	2.905	2.694	0.00055948
SH3PXD2B	2.44	2.681	2.397	3.153	2.674	2.2601e-05
CSPG4	2.517	1.617	3.362	3.749	2.671	0.00091577
RGS10	3.425	2.17	2.468	2.829	2.661	0.00107849
WASF2	3.184	2.16	2.248	3.182	2.661	2.2507e-05
CTSA	2.959	2.141	2.205	3.36	2.649	0.00034049
TAP1	2.792	2.907	2.336	2.55	2.646	2.2876e-05
HSPG2	2.068	3.843	2.348	2.378	2.638	0.00155786
C6	2.57	2.345	2.491	3.333	2.636	0.00151681
TRIOBP	2.179	2.763	2.213	3.322	2.634	0.00108253
SUMF2	2.199	2.496	2.384	3.553	2.632	4.1014e-05
GBE1	1.95	2.947	2.515	3.035	2.63	0.00041653
SLC25A13	2.708	2.551	2.601	2.631	2.62	2.704e-07
OAS3	2.292	2.951	2.095	3.058	2.619	0.00047971
UBE2L6	2.751	2.176	2.447	3.198	2.618	2.7374e-06
STK4	2.819	3.053	1.786	2.861	2.618	0.00039987
LAMP1	2.826	2.427	2.367	2.849	2.615	0.00036429
GMIP	1.955	3.176	1.837	3.559	2.614	0.0024392
CNN3	2.922	1.852	2.904	2.887	2.613	0.000100171
MNAT1	1.888	2.759	3.194	2.69	2.611	0.0033391
DAB2	2.557	2.72	2.213	2.941	2.606	3.4552e-06
PLCH1	1.993	2.633	2.193	3.646	2.602	0.00085926
DDX58	2.166	3.401	2.204	2.754	2.598	2.1044e-05
PLIN3	3.388	2.435	2.109	2.58	2.595	0.00046269
CORO7	2.78	2.856	1.865	2.843	2.59	0.00030424
SYNGR2	3.155	3.264	1.538	2.237	2.589	0.0076029
RPN1	1.921	3.039	2.009	3.345	2.578	0.008176
CD276	2.144	2.614	2.149	3.314	2.571	0.00038215
ACTL6A	2.262	2.923	2.311	2.735	2.57	0.00035816
IGFALS	2.797	1.935	2.827	3.388	2.57	0.0053153
BARGIN	2.225	2.873	1.787	3.288	2.565	0.0023353
MATN2	1.627	2.861	3.131	2.498	2.56	0.0057205
ILK	1.888	3.16	2.163	3.18	2.56	0.00043839
ITPR2	2.503	2.509	2.058	3.348	2.56	8.075e-05
PSMB8	2.448	2.89	2.001	2.861	2.55	6.0727e-05
MYO1E	2.724	2.797	2.338	2.262	2.541	0.00099583
EIF4A1	2.33	2.229	2.665	3.005	2.54	2.0171e-06
FSTL1	3.594	2.438	2.469	1.815	2.54	0.00129969
SUN2	2.312	3.08	1.969	2.756	2.54	0.00036033
LGMN	2.096	2.585	2.297	3.26	2.539	0.00040139
KPNA2	1.942	2.25	2.439	3.511	2.537	0.00118458
VWF	3.101	2.105	2.337	2.684	2.53	3.9401e-05
CALU	2.051	2.704	2.036	3.375	2.528	0.00028207
---	3.847	1.588	3.123	2.802	2.528	0.0068397
STAB1	2.733	2.673	2.014	2.615	2.525	0.0021218
ETF1	2.192	2.75	2.135	3.16	2.523	1.96454e-05
NT5DC2	2.139	2.971	2.123	2.688	2.522	0.0024218
SSR3	2.454	3.267	1.508	3.075	2.52	0.00093763
COG5	2.196	3.092	1.555	3.25	2.518	0.004276
IGKV4-1	3.434	1.536	3.193	3.245	2.517	0.0090213
PDXDC1	2.272	2.918	1.927	3.033	2.514	5.8644e-05
FUBP3	2.506	1.895	2.683	3.083	2.511	0.00035988
SSR1	2.387	2.346	2.14	3.239	2.502	2.0998e-05
HSP90B1	2.032	2.587	2.2	3.195	2.499	0.0027357
BZW1	2.194	2.4	2.191	3.301	2.496	2.4992e-05
ABCF1	3.729	1.651	3.157	2.796	2.495	0.0067246
TP53I3	2.854	1.708	2.413	3.081	2.491	0.00024158
TMEM209	2.02	2.445	2.359	3.079	2.491	0.00047602
TPP1	3.163	2.237	2.099	2.556	2.487	0.00098035
PRRC1	1.754	2.864	2.132	3.485	2.484	0.00049529
COL4A2	1.833	3.341	2.651	2.095	2.481	0.00158218
ZC3HAV1	2.375	3.22	2.173	2.328	2.479	0.000103059
DNAJC10	2.061	2.609	1.623	3.409	2.479	0.0092577
AP3B1	2.522	2.347	2.073	2.938	2.478	0.000117135
PTPN1	2.064	2.774	1.876	3.242	2.475	0.00063885
SEC24D	2.022	2.953	2.06	2.711	2.469	0.00118275
ABI3	2.921	2.745	1.84	2.352	2.469	0.00179746
RPN2	1.596	3.384	1.737	3.462	2.465	0.0021248
IGFBP7	2.395	2.026	2.457	3.285	2.464	0.00046339
PSME1	2.151	3.201	1.717	2.773	2.463	0.00132415
DNAJC3	2.279	2.293	2.176	3.176	2.46	3.8483e-05
SPCS3	2.121	2.81	1.843	3.138	2.458	0.00040035
GLB1	2.339	2.619	2.122	2.658	2.452	0.00034197
SERPINB6	2.687	2.076	2.317	2.766	2.449	1.66575e-05
PDIA3	1.976	2.441	2.303	3.074	2.448	0.002496
MTTP	4.325	1.588	2.73	1.521	2.446	0.0063837
HEXB	2.218	2.703	2.086	2.723	2.443	7.8388e-05
MYL6	2.136	3.092	1.731	2.995	2.44	0.00099667
ERP44	1.981	2.717	2.063	2.9	2.429	0.0053798
ADSL	1.605	3.379	1.833	3.034	2.421	0.00187985
GCN1	1.993	2.303	2.238	3.155	2.417	0.00017652
EPB41	1.478	3.355	2.498	2.446	2.416	0.0030587
SHMT2	1.998	2.264	2.795	2.5	2.413	0.00064345
HSPB1	2.23	2.099	2.282	3.103	2.412	2.1232e-05
NASP	3.023	2.037	2.235	2.423	2.41	1.54367e-05
VCL	1.845	3.391	1.86	2.889	2.403	0.00198095
SMARCA5	2.458	1.852	2.331	3.025	2.401	0.00022352
PMM2	1.84	2.691	1.979	3.141	2.4	0.00047521
ASCC3	2.735	1.744	1.841	3.785	2.4	0.00097633
PRKDC	2.14	2.444	2.194	2.811	2.395	1.83993e-05
LMNA	2.432	2.548	2.428	2.163	2.394	3.7376e-05
PTTG1IP	2.692	2.106	2.166	2.652	2.387	5.6448e-05
LDAH	2.152	2.607	1.835	3.42	2.383	0.00085675
CAD	1.736	2.865	1.907	3.178	2.38	0.0004634
MED23	1.679	2.388	1.915	3.428	2.38	0.0076408
FUCA2	2.438	2.306	1.893	2.884	2.376	0.00028039
PELP1	1.987	2.233	2.15	3.185	2.374	0.000115214
GSDME	2.139	1.953	2.305	3.074	2.366	0.000184516
RNF213	2.408	2.522	1.644	3.022	2.363	0.00022016
NAT10	1.788	2.357	2.137	3.316	2.363	0.00016265
IGHV3-15	3.253	1.643	2.613	2.589	2.362	0.0027358
HS2ST1	1.904	2.452	1.858	3.396	2.361	0.00039685
AASS	2.55	1.997	2.509	2.339	2.361	0.00028338
NUBP1	2.212	2.486	2.11	2.59	2.358	5.8757e-05
RAB29	2.756	1.793	1.983	2.976	2.353	0.00048285
HSPA5	1.966	2.38	2.288	2.801	2.352	1.94096e-05
LMF2	2.56	3.627	1.642	2.195	2.352	0.0029641
PRCP	2.938	1.752	2.902	2.013	2.348	9.9959e-05
NCBP1	1.998	2.345	2.24	2.757	2.348	0.00023588
GNS	3.372	1.722	2.214	2.228	2.336	0.000184475
RAB34	2.139	4.262	1.349	2.168	2.336	0.0035046
LEPROT	2.622	2.894	2.171	1.823	2.333	0.000162432
UNC45A	1.969	1.966	2.359	3.029	2.333	0.0003597
ERLIN2	2.014	2.021	2.43	2.835	2.33	0.0028026
PSME3	2.159	2.028	2.475	2.699	2.329	2.1949e-05
BAX	2.175	2.206	1.853	3.068	2.329	0.00100408
DPP3	2.414	2.413	2.062	2.411	2.329	3.6691e-05
MX1	2.297	2.226	2.816	2.143	2.326	0.00108236
CANX	2.045	2.393	2.234	2.64	2.323	1.0081e-06
C8B	2.784	1.833	2.416	2.654	2.317	0.0094634
CA2	2.542	2.389	2.494	1.928	2.316	0.0011823
RRBP1	2.805	2.391	1.992	2.06	2.309	7.8345e-05
MSH6	2.215	2.397	2.231	2.374	2.308	2.346e-06
SHMT1	2.315	2.465	2.053	2.325	2.303	0.00027912
GSTK1	2.25	2.167	2.122	2.694	2.301	1.68657e-05
TWF1	2.199	1.91	2.598	2.523	2.297	2.7673e-06
PON2	2.325	1.657	2.745	2.305	2.296	0.0041402
FCHO2	1.723	2.268	2.322	2.926	2.295	0.00097721
PARP9	2.351	2.199	2.111	2.47	2.291	0.000162371
PAPOLA	1.92	2.656	2.026	2.463	2.289	0.00085888
GYS1	1.856	2.043	2.741	2.566	2.288	6.3392e-05
SHBG	2.925	2.005	2.263	2.205	2.286	0.0051834
DCPS	2.155	2.308	2.422	2.268	2.286	0.0055232
GFPT1	1.844	2.269	2.17	3.004	2.283	0.0002753
MYBBP1A	1.958	2.386	2.102	2.636	2.283	0.00047941
PSPH	2.647	1.955	2.64	1.937	2.28	0.0026555
RO60	2.238	1.824	2.514	2.543	2.279	9.8649e-05
CTNNA1	2.744	1.862	1.829	2.974	2.278	0.00012242
GANAB	1.908	2.189	1.939	3.024	2.275	0.0075827
ITGA6	2.628	1.559	3.219	1.865	2.268	0.00158072
ITGB4	2.273	1.42	3.431	2.135	2.267	0.00189689
VAT1	2.319	1.975	2.234	2.588	2.267	7.7021e-07
ANKRD44	2.357	2.239	2.033	2.429	2.266	0.00053576
NUP210	1.789	2.476	1.626	3.077	2.265	0.005358
ALDH1A1	2.273	2.159	2.825	1.887	2.264	0.00111724
EEF1D	2.229	1.777	2.198	2.945	2.263	0.00029826
STT3B	1.557	2.897	1.517	3.372	2.261	0.0032432
ALDH3A2	2.244	1.92	2.974	1.949	2.26	0.000103635
PTK7	1.588	3.768	1.634	2.435	2.26	0.0022231
GALNT2	1.819	2.64	1.731	2.824	2.255	0.00116348
SAMD9	1.757	2.238	3.388	2.267	2.254	0.0060595
COPA	1.912	2.379	1.92	2.784	2.252	0.0042762
MAVS	2.375	2.263	1.704	2.764	2.248	3.8725e-05
MT1X	1.884	1.953	2.831	2.414	2.247	0.00021903
LGALS1	1.98	2.09	2.409	2.547	2.245	0.00028273
MAGOH	2.262	2.104	2.083	2.52	2.243	0.000121388
SLC35A4	1.765	2.452	2.069	2.712	2.241	0.0025559
BCHE	2.539	2.068	1.813	2.693	2.24	0.0021825
IMPDH2	2.097	2.448	2.034	2.363	2.239	2.1338e-05
MOB1A	1.723	2.501	1.983	2.826	2.237	0.000119704
SPCS1	2.015	2.327	1.838	2.802	2.237	7.9541e-05
PALD1	2.601	1.881	1.86	2.669	2.233	0.000117127
GBA	2.338	1.798	2.051	2.774	2.223	3.7784e-05
TMED9	1.748	2.704	1.797	2.624	2.223	0.0085372
GCLM	1.469	2.805	2.471	2.189	2.221	0.0013637
PPM1G	2.213	1.731	2.307	2.708	2.22	8.2162e-05
XRCC5	1.928	2.136	2.13	2.691	2.219	6.1818e-05
STAT1	2.235	2.249	1.896	2.494	2.218	3.6044e-05
ARAF	2.285	2.134	2.234	2.189	2.209	7.8557e-08
CSK	1.949	2.359	2.033	2.458	2.208	0.000121351
CEBPZ	1.565	2.505	1.793	3.259	2.208	0.00185644
ARHGEF6	2.162	1.876	1.961	2.846	2.208	0.0035393
SMU1	2.112	2.567	1.8	2.337	2.206	0.000117536
DHRS7	2.18	2.73	1.515	2.249	2.206	0.0064389
NPC2	3.69	1.427	2.202	2.099	2.205	0.00722
G3BP1	2.084	2.29	2.196	2.238	2.202	3.9575e-06
GHDC	2.057	2.096	2.34	2.3	2.202	0.00029663
IDE	2.646	2.39	1.702	2.105	2.201	0.00087697
RSU1	1.576	2.743	2.019	2.531	2.199	0.00060222
SMC4	1.744	1.781	2.455	2.813	2.198	0.0077759
DPY19L1	2.466	1.939	1.689	2.951	2.197	0.0028397
CD109	2.227	2.016	2.307	2.279	2.197	2.4472e-05
GART	2.019	1.747	2.472	2.598	2.193	9.8216e-05
CCNK	1.417	4.223	1.985	2.029	2.192	0.0038638
ADI1	1.426	2.109	2.708	2.656	2.192	0.00077515
ERGIC1	1.825	2.223	1.648	3.24	2.18	0.00067887
NUP93	1.706	2.463	2.03	2.494	2.173	0.003462
ASPH	1.684	2.549	1.941	2.576	2.172	0.000160355
ABHD14B	1.706	2.259	1.89	2.82	2.172	0.00121557
NAA50	1.972	2.236	1.55	3.001	2.172	0.0021971
LUC7L3	2.262	1.965	2.277	2.213	2.171	4.2071e-05
RHOC	2.431	1.172	2.62	2.645	2.17	0.0053384
VWA5A	1.901	1.987	1.816	3.174	2.169	0.00022162
TNPO1	2.111	1.86	2.183	2.562	2.169	2.35e-05
VWA1	2.162	1.946	1.887	2.667	2.168	0.00026451
RUVBL1	1.949	2.176	1.893	2.678	2.168	4.0108e-05
ADAM9	1.946	2.785	1.357	2.598	2.167	0.0053229
ANKHD1	1.873	1.873	2.234	2.809	2.161	0.000100803
NUP155	1.702	2.153	2.072	2.705	2.16	0.00071875
TMED7	1.947	2.21	1.765	2.701	2.16	0.0051421
DHX38	1.918	1.961	1.886	2.918	2.159	0.00068147
RCBTB2	2.667	1.253	2.657	2.277	2.158	0.0021755
WDR18	1.933	2.245	1.954	2.471	2.154	7.7389e-05
SF3A3	2.038	2.023	2.199	2.336	2.15	0.00018008
CLU	1.712	1.717	3.394	2.056	2.149	0.00334
COPB2	1.892	2.105	1.943	2.635	2.147	0.00021722
EML3	2.351	1.816	2.125	2.352	2.144	1.57437e-05
EIF4A3	1.661	2.216	2.043	2.625	2.135	0.0049158
SUPT6H	2.554	1.764	2.265	2.086	2.134	0.00152164
MCMBP	1.996	2.58	1.938	2.039	2.13	1.83312e-05
LAMA1	1.641	2.851	2.403	1.675	2.129	0.00133838
TARS2	1.543	2.202	2.484	2.227	2.122	0.00167809
ITPRID2	2.073	1.62	2.748	2.156	2.118	0.00043684
UTRN	1.759	2.168	2.643	1.814	2.118	0.00161637
GNAI3	2.065	2.098	1.957	2.333	2.116	3.1196e-06
SDSL	2.243	1.347	3.019	1.926	2.116	0.0058965
PLXNB2	1.839	1.687	2.297	2.705	2.114	0.000284
EIF1AY	2.635	1.868	1.758	2.339	2.11	7.5527e-05
H2AFY	2.065	1.997	2.17	2.204	2.11	1.50806e-05
PREX1	2.368	1.817	1.762	2.571	2.109	6.1579e-05
ACP2	1.885	2.469	1.566	2.491	2.108	0.0098436
SUCLG2	2.179	1.613	2.147	2.405	2.107	0.0040802
RPA1	1.66	1.939	2.346	2.431	2.104	0.00075699
PLGRKT	1.953	1.786	2.158	2.451	2.104	0.0025355
HSPA1L	1.439	2.499	1.968	2.552	2.103	0.0094399
DPP9	2.26	2.082	1.919	2.163	2.099	8.1908e-05
CD151	2.02	2.514	1.445	2.595	2.098	0.00030202
COMT	2.183	2.05	1.989	2.174	2.097	6.0767e-07
MEMO1	1.88	1.916	1.762	2.926	2.096	0.00026115
APEX1	2.915	1.745	1.797	2.07	2.094	0.00023536
ARPC5	1.804	2.235	1.733	2.604	2.091	0.00033772
SSRP1	3.191	1.751	2.17	1.68	2.088	0.00076356
GIT2	2.163	1.814	1.698	2.772	2.087	0.00049621
EIF3M	2.441	1.77	1.855	2.395	2.085	0.00161802
METTL7A	2.009	1.608	2.222	2.421	2.074	0.00075955
DCTD	1.597	2.222	1.914	2.622	2.073	0.00063516
IFIT3	2.431	2.069	1.675	2.123	2.068	0.00028047
ITIH3	2.075	2.424	1.647	2.129	2.068	0.0028578
UAP1L1	2.229	1.973	2.088	1.996	2.068	6.5638e-07
CTR9	1.6	2.267	2.026	2.393	2.064	0.00043913
SARM1	2.03	2.151	1.812	2.27	2.061	6.2115e-05
ITGA7	1.883	2.324	1.835	2.225	2.06	3.5111e-05
DDX39A	2.572	1.945	2.153	1.571	2.057	0.0055959
PKN1	1.988	1.845	2.093	2.323	2.056	2.7913e-06
DHX15	1.911	2.181	1.782	2.289	2.047	0.0027042
CBX3	2.05	2.009	1.821	2.286	2.046	0.000199518
DERA	2.101	2.341	1.503	2.149	2.042	0.0024434
FNTB	3.074	1.874	1.457	1.882	2.041	0.0052566
PBDC1	1.723	2.062	1.841	2.579	2.039	9.7432e-05
RNPEP	1.742	2.291	1.763	2.363	2.039	0.000197307
IFIT1	3.348	1.569	1.474	2.043	2.037	0.003501
PDLIM5	1.677	2.097	1.953	2.453	2.037	0.00039714
SCARB2	1.927	1.888	1.938	2.386	2.036	0.00021962
HMGCL	1.733	2.497	1.779	2.22	2.033	2.4637e-05
IFI35	2.178	1.745	2.244	2.124	2.033	0.0023595
RNF14	2.164	2.084	1.477	2.455	2.032	0.00050126
PPP4R2	2.141	2.08	1.715	2.159	2.031	0.00064298
HMGB2	2.219	2.246	1.772	1.882	2.029	0.00017581
HSPA7	1.74	2.442	1.591	2.181	2.028	0.0098996
SPATS2L	1.56	2.425	1.69	2.486	2.027	0.00067536
RPSA	1.88	1.776	2.049	2.442	2.026	8.0669e-05
EFTUD2	1.677	1.907	2.043	2.447	2.021	0.0043157
CCDC47	2.14	1.555	2.136	2.275	2.021	0.000176087
GRWD1	1.842	1.947	1.688	2.807	2.021	0.000179442
QARS	1.771	2.064	1.683	2.622	2.019	0.000158077
RRP9	1.916	2.217	1.873	2.064	2.017	1.64548e-05
MYDGF	1.794	2.026	1.89	2.345	2.014	0.0016217
RMDN1	2.01	1.566	2.282	2.251	2.014	0.000162474
CD5L	2.43	1.495	2.509	2.046	2.013	0.003402
CTNNBL1	1.904	1.716	1.995	2.461	2.013	0.000196924
UBA7	1.745	2.729	1.381	2.28	2.011	0.0023603
FEN1	2.257	1.855	1.694	2.288	2.01	2.0413e-05
RACK1	1.847	1.774	1.871	2.577	2.008	0.00020289
VAV2	1.657	2.05	1.817	2.495	2.007	0.0054003
FAH	1.62	1.944	2.51	2.066	2.005	0.00021525
SERPINB9	1.654	2.031	1.965	2.348	2.005	0.0009161
L3HYPDH	2.73	2.109	1.724	1.598	2.005	0.0045568
MYL1	1.736	2.725	1.431	2.242	2.004	0.00191653
SRSF6	1.98	1.957	2.004	2.076	2.004	1.1584e-06
