# Supplementary material for: FHOD1 is upregulated in glioma cells and attenuates ferroptosis of glioma cells by targeting HSPB1 signaling
Source: CNS Neurosci Ther. 2023 May 21;29(11):3351–63. doi: 10.1111/cns.14264 (PMC10580363; doi:10.1111/cns.14264)
Supplement: Supplementary file 4 — Table S2: [file CNS-29-3351-s002.xlsx]

## Sheet: FerrDb
ABCC1
ACO1
ACSF2
ACSL4
ACVR1B
ALOX12
ALOX12B
ALOX15
ALOX15B
ALOX5
ALOXE3
ANO6
ATF3
ATG13
ATG16L1
ATG3
ATG4D
ATG5
ATG7
ATM
ATP5MC3
BACH1
BAP1
BECN1
BID
CARS1
CDKN2A
CDO1
CHAC1
CS
CYBB
DNAJB6
DPP4
DUOX1
DUOX2
EGFR
EGLN2
ELAVL1
EMC2
EPAS1
FBXW7
FLT3
G6PD
G6PDX
GABARAPL1
GABARAPL2
GLS2
GOT1
HIF1A
HILPDA
HMGB1
HMOX1
HRAS
IDH1
IFNG
IREB2
KEAP1
KRAS
LINC00472
LONP1
LPCAT3
LPIN1
MAP1LC3A
MAPK1
MAPK14
MAPK3
MAPK8
MAPK9
MIOX
MIR6852
MTDH
MYB
NCOA4
NOX1
NOX3
NOX4
NOX5
NRAS
PANX1
PEBP1
PGD
PHKG2
PIK3CA
PRKAA1
PRKAA2
RPL8
SAT1
SCP2
SIRT1
SLC1A5
SLC38A1
SNX4
SOCS1
TAZ
TF
TFR2
TFRC
TGFBR1
TLR4
TNFAIP3
TP53
ULK1
ULK2
VDAC2
WIPI1
WIPI2
YY1AP1
ZEB1
PTGS2
DUSP1
NOS2
NCF2
MT3
UBC
ALB
TXNRD1
SRXN1
GPX2
BNIP3
OXSR1
SELENOS
ANGPTL7
SLC7A11
DDIT4
LOC284561
ASNS
TSC22D3
DDIT3
JDP2
SESN2
SLC1A4
PCK2
TXNIP
VLDLR
GPT2
PSAT1
LURAP1L
SLC7A5
HERPUD1
XBP1
SLC3A2
CBS
ATF4
ZNF419
KLHL24
TRIB3
ZFP69B
ATP6V1G2
VEGFA
GDF15
TUBE1
ARRDC3
CEBPG
SNORA16A
RGS4
BLOC1S5-TXNDC5
LOC390705
EIF2S1
KIM-1
IL6
CXCL2
RELA
HSD17B11
AGPAT3
SETD1B
FTL
MAFG
IL33
FTH1
SLC40A1
GPX4
HAMP
HSPB1
NFE2L2
STEAP3
DRD5
DRD4
MAP3K5
SLC2A1
SLC2A3
SLC2A6
SLC2A8
SLC2A12
GLUT13
SLC2A14
EIF2AK4
TFAP2C
SP1
HBA1
NNMT
PLIN4
HIC1
STMN1
RRM2
CAPG
HNF4A
NGB
YWHAE
GABPB1
AURKA
MIR4715
RIPK1
PRDX1
MIR30B
AKR1C1
AKR1C2
AKR1C3
RB1
HSF1
GCLC
SQSTM1
NQO1
MUC1
MT1G
CISD1
FANCD2
FTMT
HSPA5
HELLS
SCD
FADS2
SRC
STAT3
PML
MTOR
NFS1
TP63
CDKN1A
MIR137
ENPP2
FH
CISD2
MIR9-1
MIR9-2
MIR9-3
ISCU
ACSL3
OTUB1
CD44
LINC00336
BRD4
PRDX6
MIR17
NF2
ARNTL
JUN
CA9
TMBIM4
PLIN2
MIR212
Fer1HCH
AIFM2
LAMP2
ZFP36
PROM2
CHMP5
CHMP6
CAV1
GCH1

## Sheet: FerrDb Up
ANO6
ATM
CYBB
HMOX1
IDH1
LPCAT3
SCP2
HSD17B11
FTL
HSPB1
STEAP3
SLC2A1
HBA1
CAPG
HSPA5
STAT3
PML
CD44

## Sheet: FerrDb Down
GOT1
KRAS
VDAC2
SLC7A11
ATP6V1G2
SLC2A3
STMN1
CISD1
